# Supplementary material for: Family Members Additively Repress the Ectopic Expression of BASIC PENTACYSTEINE3 to Prevent Disorders in Arabidopsis Circadian Vegetative Development
Source: Front Plant Sci. 2022 May 26;13:919946. doi: 10.3389/fpls.2022.919946 (PMC9182635; doi:10.3389/fpls.2022.919946)
Supplement: Supplementary file 2 [file Table_1.XLSX]

## Sheet: 工作表1
Supplementary Table S1. Primers and oligos used in this study
Name	Sequence (5’ to 3’)
BPC3/4 cDNA assembly		Template
3'LexAop-5'BPC3-Fwd	GAAGCTAGTCGACTCTAGCCTCGAGCGCGCCATGATGGAAGAAG	BPC3
3'BPC3-5'3xHA-Rev	CGTATGGGTATCTGATGGTGACGAACTTATTG	BPC3
3'BPC3-5'EYFP-Rev	TGCTCACCATTCTGATGGTGACGAACTTATTG	BPC3
3'LexAop-5'BPC4-Fwd	GAAGCTAGTCGACTCTAGCCTCGAGATGGAGAATGGTGGTCAG	BPC4
3'BPC4-5'3xHA-Rev	CGTATGGGTACTTGATAGTGATGTAGCG	BPC4
3'BPC4-5'EYFP-Rev	TGCTCACCATCTTGATAGTGATGTAGCG	BPC4
HA assembly		Template
3'BPC3-5'3xHA-Fwd	CACCATCAGATACCCATACGACGTTCCTG	HA
3'BPC4-5'3xHA-Fwd	CACTATCAAGTACCCATACGACGTTCCTG	HA
3'3xHA-SpeI-Rev	AGCTGGGAGGCCTGGATCGACTAGTTAACGTAGAGAAGCGTAATC	HA
EYFP-HA assembly		Template
3'BPC3-5'EYFP-Fwd	CACCATCAGAATGGTGAGCAAGGGCGAG	EYFP
3'BPC4-5'EYFP-Fwd	CACTATCAAGATGGTGAGCAAGGGCGAG	EYFP
3'EYFP-5'3xHA-Rev	CGTATGGGTACTTGTACAGCTCGTCCATGC	EYFP
3'EYFP-5'3xHA-Fwd	GCTGTACAAGTACCCATACGACGTTCCTG	HA
3'3xHA-SpeI-Rev	AGCTGGGAGGCCTGGATCGACTAGTTAACGTAGAGAAGCGTAATC	HA
G10-90-XVE-BAR assembly		Template
5'G10-90-Fwd	ATCTGATCCAAGCTCAAGCTAAGCTGGCGCGCCTGCAGGATATCGTGGATCCAAGCTT	G10-90
3'G10-90-5'XVE-Rev	CCGGAATTGGATTTAAATCAGCGTGTCCTCTCCAAATGAAA	G10-90
3'G10-90-5'XVE-Fwd	CTGATTTAAATCCAATTCCGGGCGGAATG	XVE
3'XVE-5'Bar-Rev	GATCTAGTGTTTTACTCCTCATATTAACTTCGGTCATTAGA	XVE
3'XVE-5'Bar-Fwd	TATGAGGAGTAAAACACTAGATCTTTTCAAATCAGTGCGCAAG	BAR
3'Bar-5'LexAop-Rev	CAGCCCAAGCGATAATTTATTTGAAAATTCATAAGAAAAGC	BAR
3xHA tag fill-in fragment
3xHA-sense	TACCCATACGACGTTCCTGACTATGCGTCACTCTACCCCTATGACGTACCGGATTATGCA
3xHA-antisense	AGCGTAATCTGGAACATCATACGGATATAGGGATGCATAATCCGGTACGTCATAGGGGTA
qRT-PCR
UBQ10-qPCR-Fwd	AGAAGTTCAATGTTTCGTTTCATGTAA
UBQ10-qPCR-Rev	GAACGGAAACATAGTAGAACACTTATTCA
LWD1-qPCR-Fwd	GCTTTTGAGCGAGTGATAGAAGC
LWD1-qPCR-Rev	GCTCGTTCCCATCGTGAAAT
LWD2-qPCR-Fwd	ATGTTTTACAGATTTCTGTTGG
LWD2-qPCR-Rev	GGTACATAGTTCCTACACAG
BPC1-qPCR-Fwd	TGCTCCTTGTGAAGAGCAGACTGG
BPC1-qPCR-Rev	TACCGTTGGTGTTGCGATGCTG
BPC2-qPCR-Fwd	TGTTCCTATCTGCACTTGCACTGG
BPC2-qPCR-Rev	ACAACAAGCAGACTGCCAACCG
BPC3-5'UTR-qPCR-Fwd	AAGATCGAATTCACCATCCTCGTG
BPC3-CDS-qPCR-Fwd	ATGGAAGAAGATGGATTGAATAATCGA
BPC3-CDS-qPCR-Rev	TTGTGACGGCTCGTAATAACCC
BPC4-CDS-qPCR-Fwd	TGCTGCACAACCACCTTATCCC
BPC4-CDS-qPCR-Rev	TCCGAGAATGCCTCTTGTTTGGC
BPC4-3'UTR-qPCR-Fwd	CTATCAAGTAGCCTCTGTTGTTT
BPC4-3'UTR-qPCR-Rev	TTGCCCATCCAAAAGATACAC
BPC6-qPCR-Fwd	TAAAGCAGCAGTTCAGGGCCAGTG
BPC6-qPCR-Rev	TGCATCGCGCTCTGCTATTATCG
CCA1-qPCR-Fwd	CTGTGTCTGACGAGGGTCGAA
CCA1-qPCR-Rev	ATATGTAAAACTTTGCGGCAATACCT
ELF4-qPCR-Fwd	CGACAATCACCAATCGAGAATG
ELF4-qPCR-Rev	AATGTTTCCGTTGAGTTCTTGAATC
PRR9-qPCR-Fwd	TGAAATGCTGAGAGGTGCTG
PRR9-qPCR-Rev	AGCAGTAGGATCATCACGCAAAG
PRR7-qPCR-Fwd	CTGGTATCGGTCTCTTGTGCAA
PRR7-qPCR-Rev	TGTTCCGACGAGATTTGTGGT
PRR5-qPCR-Fwd	TTCCGAATGAAGCGAAAGGAC
PRR5-qPCR-Rev	CCGGCTCTCGTAACGAACCT
PRR3-qPCR-Fwd	GATGACACGCTGAATCGCTCTT
PRR3-qPCR-Rev	CGGTTAGATGAAGGTGCTTTGC
TOC1-qPCR-Fwd	TTAGGTCCACCAACCCACAGAGAG
TOC1-qPCR-Rev	AGGAGCAGTAGCAACAGACCACTC
GI-qPCR-Fwd	ACTAGCAGTGGTCGACGGTTTATC
GI-qPCR-Rev	GCTGGTAGACGACACTTCAATAGATT
BFN1-qPCR-Fwd	TCGCTTGTCCACACAAGTATGC
BFN1-qPCR-Rev	ACCAGACTTGACGCCTTTGTATCC
TCP3-qPCR-Fwd	ACAAGCCGTCCTCTGCTTCATC
TCP3-qPCR-Rev	CATTCGAAGCGCCCTGGAATATG
TCP4-qPCR-Fwd	GCCGTCCTCTGCTTCCTCTATTTC
TCP4-qPCR-Rev	TGGAAGCTAGACAAGCCCTGAAAC
TCP5-qPCR-Fwd	GCCGGTCATCTTCAGCTCTTTAGC
TCP5-qPCR-Rev	GCATCATGTGTTGCTGCGATGC
TCP10-qPCR-Fwd	TCAAGGGAACAACAACACAGTCG
TCP10-qPCR-Rev	TCCCGAACGTGTCGAAATGAGTC
TCP13-qPCR-Rev	ACCACCATTGTTGCTACATTTGCC
TCP13-qPCR-Fwd	TCATCATCGTCAGCTGGTTCAGG
TCP17-qPCR-Fwd	AGTGTGCACAGTTCGTGGTCTC
TCP17-qPCR-Rev	ATCGCTGTCATCACCGACAACC
ChIP-qPCR
CCA1 amplicon a/b/c
pCCA1-c-Fwd	CTAACACAAAGGCCACGTCCT
pCCA1-c-Rev	TCTTGAGGAATTTACAACACTTTGACA
pCCA1-b-Fwd	CCATTCAACCCACTAGAGAATG
pCCA1-b-Rev	CCGCAATGTGTGTCATTCTTTGA
pCCA1-a-Fwd	GGGTAGAGTTTTACTAAACCCG
pCCA1-a-Rev	AGATAACGGATAATTTCCGGTC
GI amplicon a/b
pGI-b-Fwd	GATGACACGTAAGCAGACGGG
pGI-b-Rev	GAGAGATCGACGAATATCGGAG
pGI-a-Fwd	GCCAATGTCAGGGTTCCATCA
pGI-a-Rev	CTGAGGCTGGAATCCATATCC
At1g50850/At2g01024 amplicons
At1g50850 (+734)-Rev	GATTATAGACAAAGTGAAGAAC
At1g50850 (+677)-Fwd	CTGCCTTTGTTCTAAACTCGTG
At2g01024 (+824)-Rev	GGTAGGTTTTGTAACAACCCAC
At2g01024 (+766)-Fwd	ACTTGTCAACTGGTCAAAGCG
